# Supplementary material for: Identifying the link between serum VEGF and KL-6 concentrations: a correlation analysis for idiopathic pulmonary fibrosis interstitial lung disease progression
Source: Front Med (Lausanne). 2023 Dec 1;10:1282757. doi: 10.3389/fmed.2023.1282757 (PMC10722179; doi:10.3389/fmed.2023.1282757)
Supplement: Supplementary file 1 [file Data_Sheet_1.xlsx]

## Sheet: lung_data
Num	Age	Gender	ILD	VEGF (pg/mL)	KL-6 (U/mL)	PaO2 (mmHg)
1	76	male	1	114.7	467.7	79
2	73	female	1	122.5	484.3	85.7
3	51	male	1	94.7	580.3	88.4
4	33	female	1	99.9	453.6	92.9
5	40	female	1	128.4	480.6	93.2
6	75	male	1	148	557.2	83.6
7	49	male	1	104.9	519	85.8
8	50	male	1	83.8	460.9	83.4
9	75	female	1	99.3	533.8	79.3
10	76	female	1	129.8	504.4	88.7
11	42	female	1	140.9	520.8	88.6
12	47	male	1	96.7	462	85.2
13	31	female	1	125.8	425.6	82
14	68	male	1	120.8	417.1	85.3
15	48	female	1	118.2	484.9	88.6
16	59	male	1	128.7	473.1	88.4
17	43	male	1	78.9	522.9	75.2
18	43	female	1	154.6	559.1	80.4
19	61	female	1	106.9	541.4	84.8
20	74	female	1	119.5	520.2	82.7
21	77	male	1	114	543.9	78.3
22	43	male	1	143.9	517.4	93.8
23	59	male	1	118.2	501.7	93
24	76	male	1	98.2	459.5	88.6
25	58	male	1	130.2	498.8	80.5
26	34	female	1	125.3	549	88
27	73	female	1	114.4	522.8	84
28	40	female	1	142.5	538	81.3
29	60	male	1	125.5	519.6	89.2
30	37	male	1	103.2	542	87
31	36	male	1	147	621	82.5
32	76	female	1	84.9	475.7	81.1
33	43	male	1	138.2	398.4	82.3
34	34	female	1	100.1	474.1	89.8
35	32	female	1	116.1	427.8	92.8
36	68	male	1	132.1	509.5	85.4
37	56	female	1	101.8	536.3	92.2
38	76	female	1	128.2	424.9	82.2
39	74	female	1	106.7	443.9	100.8
40	35	male	1	111.1	544	85.7
1	56	male	0	105	253.2	97.1
2	78	male	0	82.3	312.7	98.2
3	41	female	0	89.5	270.8	97.8
4	56	female	0	86.9	292.3	99.4
5	47	female	0	88.2	324.3	95
6	45	male	0	75.7	294.4	100.9
7	52	male	0	86.1	302.7	109.9
8	36	male	0	85	297.3	99.9
9	60	female	0	83.8	319.6	85
10	77	male	0	91.9	337.9	95.8
11	57	male	0	72.8	282.3	93.2
12	56	male	0	73.5	262	95.6
13	43	male	0	79.7	329	94.1
14	34	female	0	88.4	228.2	96.7
15	55	male	0	83.7	290.8	89.1
16	50	female	0	87	271.9	92.4
17	55	female	0	79.9	352.4	96.6
18	38	male	0	69.4	337.5	103.2
19	76	female	0	73.3	335.9	93.1
20	57	female	0	66.8	281.3	89.1
