# Supplementary material for: Identifying the link between serum VEGF and KL-6 concentrations: a correlation analysis for idiopathic pulmonary fibrosis interstitial lung disease progression
Source: Front Med (Lausanne). 2023 Dec 1;10:1282757. doi: 10.3389/fmed.2023.1282757 (PMC10722179; doi:10.3389/fmed.2023.1282757)
Supplement: Supplementary file 2 [file Data_Sheet_2.xlsx]

## Sheet: Sheet1
Num	Age	Gender	Control Group	VEGF (pg/mL)	KL-6 (U/mL)	PaO2 (mmHg)
1	56	male	Non-ILD	105	253.2	97.1
2	78	male	Non-ILD	82.3	312.7	98.2
3	41	female	Non-ILD	89.5	270.8	97.8
4	56	female	Non-ILD	86.9	292.3	99.4
5	47	female	Non-ILD	88.2	324.3	95
6	45	male	Non-ILD	75.7	294.4	100.9
7	52	male	Non-ILD	86.1	302.7	109.9
8	36	male	Non-ILD	85	297.3	99.9
9	60	female	Non-ILD	83.8	319.6	85
10	77	male	Non-ILD	91.9	337.9	95.8
11	57	male	Non-ILD	72.8	282.3	93.2
12	56	male	Non-ILD	73.5	262	95.6
13	43	male	Non-ILD	79.7	329	94.1
14	34	female	Non-ILD	88.4	228.2	96.7
15	55	male	Non-ILD	83.7	290.8	89.1
16	50	female	Non-ILD	87	271.9	92.4
17	55	female	Non-ILD	79.9	352.4	96.6
18	38	male	Non-ILD	69.4	337.5	103.2
19	76	female	Non-ILD	73.3	335.9	93.1
20	57	female	Non-ILD	66.8	281.3	89.1
